# Supplementary material for: Synergistic Inhibitory Effect of Berberine and Low-Temperature Plasma on Non-Small-Cell Lung Cancer Cells via PI3K-AKT-Driven Signaling Axis
Source: Molecules. 2023 Nov 27;28(23):7797. doi: 10.3390/molecules28237797 (PMC10708101; doi:10.3390/molecules28237797)
Supplement: Supplementary file 1 [file molecules-28-07797-s001.zip]

Archive with 1 entries (1 files):
- molecules-2651104-supplementary.pdf
